# Supplementary material for: The diversity of peritoneal dialysis care trajectories: A study based on the REIN registry and SNDS database
Source: PLoS One. 2025 Aug 5;20(8):e0326745. doi: 10.1371/journal.pone.0326745 (PMC12324115; doi:10.1371/journal.pone.0326745)
Supplement: S1 Table — (XLSX) [file pone.0326745.s002.xlsx]

## Sheet: Feuil1
S1 Table. Characteristics of patients: overall population and PD-HD-PD patients
		Overall	PD-HD-PD patients
		n = 5,053	n = 506
Clinical characteristics at KRT start1
Age (years)		70 (56, 81)	69 (57, 79)
Sex (M)		3,071 (61%)	314 (62%)
Professional activity
	Working	705 (14%)	66 (13%)
	Non-working	3,200 (63%)	328 (65%)
	Missing	1,148 (23%)	112 (22%)
Underlying nephropathy
	Vascular or hypertensive nephropathy	1,294 (26%)	145 (29%)
	Diabetic nephropathy	983 (19%)	94 (19%)
	Glomerulonephritis	697 (14%)	58 (11%)
	Polycystic kidneys	313 (6%)	38 (8%)
	Other	834 (17%)	77 (15%)
	Unknown	932 (18%)	94 (19%)
Diabetes		1,866 (37%)	184 (36%)
	Missing	73 (1%)	5 (1%)
Cardiovascular disease		2,359 (47%)	220 (43%)
	Missing	147 (3%)	14 (3%)
Congestive heart failure		1,386 (27%)	143 (28%)
	Missing	136 (3%)	15 (3%)
BMI (kg/m2)		25.4 (22.4, 28.8)	25.6 (22.6, 28.7)
	Missing	1,019 (20%)	107 (21%)
Smoking		1,665 (33%)	171 (34%)
	Missing	869 (17%)	87 (17%)
Disability		570 (11%)	38 (8%)
	Missing	329 (7%)	33 (7%)
Walking
	Total disability	141 (3%)	9 (2%)
	Need for another person	455 (9%)	38 (8%)
	Autonomous walking	3,797 (75%)	401 (79%)
	Missing	660 (13%)	58 (11%)
Dialysis characteristics at KRT start1
Emergency start of dialysis		734 (15%)*	32 (6%)*
	Missing	507 (10%)*	41 (8%)*
HD start on catheter		NC	NC
	Missing	NC	NC
Albuminemia (g/L)		34.9 (30.0, 38.4)	35.4 (32.0, 39.0)
	Missing	1,659 (33%)	180 (36%)
Hemoglobinemia < 10 g/dL		1,429 (28%)	122 (24%)
	Missing	730 (14%)	65 (13%)
1Median (IQR); n (%)
* in France, very few emergency start-ups are carried out with PD
KRT : kidney replacement therapy ; PD : peritoneal dialysis ; HD : hemodialysis ; KT : kidney transplantation ; BMI : body mass index ; NC : not concerned
